# Supplementary material for: Comparison of the Japanese Orthopaedic Association (JOA) Score and Modified JOA (mJOA) Score for the Assessment of Cervical Myelopathy: A Multicenter Observational Study
Source: PLoS One. 2015 Apr 2;10(4):e0123022. doi: 10.1371/journal.pone.0123022 (PMC4383381; doi:10.1371/journal.pone.0123022)
Supplement: S1 Dataset — (XLSX) [file pone.0123022.s001.xlsx]

## Sheet: Sheet1
Institution	Age	Sex	Diagnosis	Preoperative data																							Postoperative data														Recovery rate
				JOA score									Modified JOA score					SF-12			NDI	JOACMEQ					JOA score									Modified JOA score					JOA score	Modified JOA score
				Motor_Fingers	Motor_Shoulder and elbow	Motor_Upper extremities	Motor_Lower extremities	Sensory_Upper extremities	Sensory_Trunk	Sensory_Lower extremities	Bladder	Total	Motor_Upper extremities	Motor_Lower extremities	Sensory_Upper extremities	Bladder	Total	PCS	MCS	RCS		Cervical	Upper extremities	Lower extremities	Bladder	QOL	Motor_Fingers	Motor_Shoulder and elbow	Motor_Upper extremities	Motor_Lower extremities	Sensory_Upper extremities	Sensory_Trunk	Sensory_Lower extremities	Bladder	Total	Motor_Upper extremities	Motor_Lower extremities	Sensory_Upper extremities	Bladder	Total
1	40	M	OPLL	4	0	4	1.5	1	2	1	3	12.5	5	4	2	3	14	33.8	49.3	45.6	17	85	89	45	94	48	4	0	4	2	2	2	1	3	14	5	4	3	3	15	0.333333	0.25
1	82	M	CSM	1	0	1	1	1	2	2	1	8	2	3	2	1	8	11.7	49.3	10.9	31	0	47	14	31	5	3	0	3	1.5	1	2	2	2	11.5	4	4	2	2	12	0.388889	0.4
1	71	M	OPLL	2	-0.5	1.5	1	1	1	1.5	1	7	3	3	2	2	10	31.8	50.2	13.3	23	35	58	68	44	28	2	0	2	1.5	1.5	2	2	3	12	3	3	2	3	11	0.5	0.125
1	46	M	CSM	3	0	3	4	1	0.5	2	1	11.5	3	7	1	2	13	57.6	47.6	43.5	7	65	89	100	81	58	4	-1	3	4	1.5	1.5	2	3	15	5	7	2	3	17	0.636364	0.8
1	38	M	OPLL	4	0	4	3	1.5	1	2	2	13.5	5	5	2	3	15										4	0	4	4	1.5	2	2	3	16.5	5	7	2	3	17	0.857143	0.666667
1	77	F	CSM	2	0	2	2	1	2	2	2	11	3	4	2	2	11	27.8	43.6	42.8	9	75	84	59	81	53	3	0	3	2.5	1.5	2	2	3	14	4	4	2	3	13	0.5	0.285714
1	65	M	CSM	3	-0.5	2.5	2.5	0.5	2	1	1	9.5	3	5	1	1	10	53.3	37.2	62.3	14	100	84	77	75	57	4	0	4	3	1.5	2	2	3	15.5	5	6	2	3	16	0.8	0.75
1	78	M	CSM	3	-0.5	2.5	2	1.5	2	1	1	10	4	4	2	2	12	35.6	46.4	21.6	25	60	79	73	50	13	3	0	3	3	2	1.5	1	2	12.5	4	6	3	2	15	0.357143	0.5
1	73	M	CSM	2	-1	1	1	0.5	2	2	2	8.5	3	3	2	2	10	23.8	64.1	10.9	17	5	42	27	94	52
1	75	M	OPLL	3	0	3	3	2	2	0.5	1	11.5	4	4	3	2	13	7.8	62.1	39.5	7	75	74	41	88	55	4	0	4	2	2	2	1.5	3	14.5	4	3	2	3	12	0.545455	-0.2
1	74	F	OPLL	2	-0.5	1.5	2	0.5	1	1	3	9	2	4	1	3	10	23.8	57.7	53.1	19	50	58	50	94	59	3	0	3	2	1	1	1	3	11	3	4	2	3	12	0.25	0.25
1	59	F	CSM	3	-0.5	2.5	4	0.5	2	2	3	14	4	7	1	3	15										4	-0.5	3.5	4	0.5	2	2	3	15	5	7	1	3	16	0.33	0.333333
1	57	M	CSM	2	0	2	1	1	2	1	3	10	3	3	1	3	10				35	45	74	32	88	0	4	0	1	1.5	1	1.5	1	3	12	5	3	2	3	13	0.29	0.375
1	65	M	OPLL	4	0	4	3	1.5	2	2	1	13.5	5	6	2	3	16	35.1	42.3	2	18	40	89	95	88	42
1	66	F	CSM	4	0	4	3	1	2	1	3	14	5	5	2	3	15	27.5	50.3	45.4	10	95	89	64	81	49	4	0	4	3	1.5	2	2	3	15.5	5	6	2	3	16	0.5	0.333333
1	79	M	CSM	3	0	3	1	1.5	2	2	2	11.5	4	3	2	2	11										2	0	2	1	1	2	2	2	10	3	3	2	2	10	-0.272727	-0.142857
1	60	M	OPLL	4	0	4	3	1	1	2	2	13	5	6	2	2	15	28.3	49.4	39.8	11	65	100	95	100	49	4	0	4	4	1	0	1.5	3	13.5	5	7	2	3	17	0.125	0.666667
2	59	M	CSM	2	0	2	2	1.5	2	0.5	3	11	3	4	2	3	12	17	35.5	39.2	28	75	79	55	94	26	4	0	4	3	1.5	2	1.5	3	15	5	6	2	3	16	0.666667	0.666667
2	72	M	CSM	2	0	2	2.5	1.5	2	1	2	11	3	4	2	3	12	23.8	42.5	43.9	22	100	84	55	63	34	3	0	3	3	1.5	2	1	2	12.5	4	6	2	3	15	0.25	0.5
3	68	F	CSM	2	0	2	2	1	2	2	3	12	3	4	2	3	12	25.3	47.5	51.8	21.1	0	79	77	94	42	4	0	4	4	1	2	2	3	16	5	7	2	3	17	0.8	0.833333
3	64	M	CSM	3	0	3	2	1	2	1	2	11	4	4	1	2	11	25.9	48.1	26.5	25	60	79	50	94	40	4	0	4	2	1	2	1	3	13	5	4	2	3	14	0.333333	0.428571
3	71	F	CSM	2	0	2	2	1	2	1	3	11	2	4	2	3	11	41.8	35.3	44.3	11	100	68	55	88	45	2	0	2	4	1.5	2	1.5	3	14	2	7	2	3	14	0.5	0.428571
3	77	M	CSM	1	0	1	1	0.5	2	0.5	2	7	2	4	1	2	9	31.5	56.3	3.4	27.7	35	37	9	94	16	3	0	3	2	1	2	1	3	12	4	4	2	3	13	0.5	0.444444
3	61	M	CSM	4	0	4	3	1	2	2	3	15	5	6	2	3	16	44.7	47.2	46.4	7.8	85	100	100	94	58
3	55	M	CSM	2	0	2	1	0.5	1.5	0.5	3	8.5	3	3	1	3	10
3	64	M	CSM	2	0	2	4	1	2	2	3	14	4	7	2	3	16	43.6	52.6	28.1	10	100	89	100	94	60
3	68	M	CSM	1	0	1	1	1	2	2	3	10	3	2	2	3	10	8.2	51.1	56.8	26	50	53	36	75	47
3	90	M	CSM	2	-2	0	1	1.5	2	1.5	3	9	3	3	2	3	11	14.6	58.3	9.9	20	10	21	9	81	35	3	0	3	1	1	2	2	3	12	4	3	2	3	12	0.375	0.142857
3	70	M	CSM	2	-0.5	1.5	2	0.5	1.5	1	1	7.5	3	6	1	2	12	31.8	39.7	34.6	22	95	53	55	38	36	3	-0.5	2.5	3	1	2	1.5	2	12	4	6	2	2	14	0.473684	0.333333
4	68	M	CSM	3	0	3	3	1	2	2	2	13	4	6	2	2	14	37.4	55.4	48.9	14	65	100	100	88	53	4	0	4	4	1	2	2	2	15	4	7	2	3	16	0.5	0.5
4	65	F	CSM	4	0	4	2	1	2	1	3	13	5	4	2	3	14	42.3	42.6	64.6	13	65	100	86	56	0	4	0	4	4	1.5	2	2	1	14.5	5	7	2	2	16	0.375	0.5
4	91	F	CSM	1	-1	0	1	1	1	1	2	6	2	3	1	2	8	31.3	46.4	18.2	24	35	21	32	75	35
4	63	M	CSM	3	-0.5	2.5	3	1	2	1.5	3	13	4	7	2	3	16	50.2	48.8	23.8	24	55	68	77	69	58	3	0	3	4	1	2	1.5	4	15.5	4	7	2	3	16	0.625	0
4	79	F	CSM	0	0	0	2	1	2	1.5	1	7.5	1	4	1	2	8	14.9	50.5	53.8	14	85	79	50	81	61	3	-0.5	2.5	2	1	2	1	3	11						0.368421
4	63	M	CDH	3	0	3	2.5	1	1.5	1.5	3	12.5	3	6	2	2	13	37.6	43.8	66.4	12	85	84	68	81	54	4	0	4	4	1.5	2	2	3	16.5	5	7	2	3	17	0.888889	0.8
4	66	F	OPLL	1	-1	0	0	0.5	2	0.5	0	3	2	2	1	0	5	4.3	59.1	75.3	33	0	16	0	0	17	4	-0.5	3.5	1	1	2	1	0	8.5	4	3	2	0	9	0.392857	0.307692
4	72	M	OPLL	1	0	1	3	1	2	1.5	2	10.5	3	6	2	2	13	27.6	53.7	51.8	16	85	84	68	56	59
4	64	M	CSM	3	0	3	3	1	2	1	3	13	4	5	2	3	14	52.7	24	22.9	17	65	79	64	100	38
5	70	F	CSM	3	0	3	2	1	2	2	3	13	3	4	2	3	12	44.5	40.4	28.5	17	50	79	64	88	50	4	0	4	3	1.5	2	2	3	15.5	5	5	3	3	16	0.625	0.666667
5	65	F	OPLL	4	0	4	1	1	2	2	3	13	4	3	3	3	13	25.9	48.4	20	17	15	63	32	81	43	4	0	4	1	2	2	2	3	14	5	3	3	3	14	0.25	0.2
5	64	M	CSM	1	-0.5	0.5	1.5	1	2	1	3	9	2	4	2	3	11	13.5	39.6	11.5	27	5	37	0	94	2	2	0	2	1.5	1	2	1.5	3	11	3	4	2	3	12	0.25	0.142857
5	45	M	CSM	4	0	4	2	1	1	0.5	1	9.5	5	4	1	2	12	38.3	42.8	22.9	19	100	100	77	81	48	4	0	4	2	2	2	1	3	14	5	4	3	3	15	0.6	0.5
5	64	M	CSM	4	0	4	4	1.5	2	2	3	16.5	5	7	2	3	17	37.9	43	40.2	16	65	100	100	81	45	4	0	4	4	2	2	2	3	17	5	7	3	3	18	1	1
5	80	M	OPLL	2	0	2	3	0.5	2	1.5	1	10	3	5	1	1	10	23.9	49.3	47.4	16	30	58	41	56	48	3	0	3	2	1	2	2	1	11	4	4	2	1	11	0.142857	0.125
5	49	F	OPLL	3	-0.5	2.5	3	0.5	1	1	2	10	4	6	1	2	13	14.3	64.9	44.7	14	45	74	45	94	51	4	-0.5	3.5	2	1	2	1.5	3	13	5	4	2	3	14	0.428571	0.2
5	79	M	CSM	2	0	2	2.5	1	2	2	1	10.5	3	4	2	2	11	30.4	55.2	8.4	26	50	74	36	38	22	4	0	4	2.5	2	2	2	1	13.5	5	4	3	2	14	0.461538	0.428571
5	77	M	CSM	3	0	3	3	1	2	2	1	12	4	5	2	2	13	32	38.6	25.2	18	35	58	68	38	45	3	0	3	2	1.5	2	1.5	1	11	4	5	2	2	13	-0.2	0
5	40	M	CDH	4	0	4	4	1.5	2	2	3	16.5	5	7	2	3	17	57.3	47.2	44.8	6	100	100	100	100	56
5	78	F	CSM	3	0	3	1.5	1	2	0.5	3	11	4	4	2	3	13	12.3	51.7	14.1	28	100	79	64	81	34	3	0	3	2	2	2	1.5	3	13.5	4	4	3	3	14	0.416667	0.2
5	61	M	OPLL	3	-0.5	2.5	4	1	2	2	1	12.5	4	7	2	2	15	49.6	36	59.1	9	85	89	100	75	52
5	75	M	OPLL	2	0	2	2	0.5	2	2	2	10.5	3	4	2	2	11	24.5	53.5	22	32	20	47	41	81	44	2	0	2	1.5	1	2	1.5	2	10	3	3	2	3	11	-0.0769231	0
5	58	M	OPLL	2	0	2	1	1	1	1	3	9	3	3	2	3	11	16.9	57.9	65.6	11	65	74	18	100	58	4	0	4	2.5	1.5	2	1	3	14	5	4	2	3	14	0.625	0.428571
5	64	M	OPLL	4	0	4	4	1.5	2	2	3	16.5	5	7	2	3	17	58.9	52.5	46.2	2	30	95	100	88	60
5	63	M	OPLL	3	-0.5	2.5	3	1.5	2	2	2	13	4	6	2	2	14	63.7	34.4	42.3	14	55	95	82	75	50
5	42	M	OPLL	3	0	3	4	0.5	2	2	1	12.5	5	7	1	2	15	38.1	26.8	24.5	31	65	100	82	81	16
5	81	F	CSM	2	0	2	1	1	2	1	2	9	3	4	2	2	11	12.1	51.8	24.4	10	65	84	32	69	30
5	66	M	CSM	3	0	3	3	2	2	1	3	14	4	6	3	3	16	39.1	45.6	55.8	5	10	95	82	94	48	4	0	4	4	2	2	2	3	17	5	7	3	3	18	1	1
5	77	F	CSM	3	0	3	1	1	2	1.5	2	10.5	4	3	2	2	11	15.8	41.3	30.4	29	0	53	32	69	7	3	-0.5	2.5	3	1	2	1	1	10	4	4	1	1	10	-0.0769231	-0.142857
5	61	M	OPLL	2	0	2	2.5	0.5	2	1	2	10	3	4	1	2	10	20.3	48.2	26.4	31	55	79	36	25	26	3	-0.5	2.5	2.5	1	2	1	1	10	4	4	1	1	10	0	0
5	69	M	CSM	1	-0.5	0.5	0.5	0.5	2	0.5	1	5	2	2	1	2	7	5.3	43.3	49.8	36	30	37	0	81	27
5	41	M	CSM	3	0	3	3	1	2	2	3	14	4	6	2	3	15	31.9	50.6	37.3	30	75	63	68	94	49	3	0	3	4	1.5	2	1.5	3	15	4	7	2	3	16	0.333333	0.333333
5	38	M	CDH	4	0	4	3	2	2	1	3	15	5	6	3	3	17	41.6	39.9	37.5	9	100	95	68	100	32	3	0	3	3	2	2	2	3	15	4	5	3	3	15	0	-2
5	55	M	CDH	3	-0.5	2.5	3	1.5	2	2	1	12	3	5	2	2	12	48.2	34.4	50.1	11	50	58	68	69	41	3	0	3	4	1.5	2	2	3	15.5	4	7	2	3	16	0.7	0.666667
5	86	M	CSM	2	-0.5	1.5	2	0.5	2	1	3	10	3	4	1	3	11	31.6	43.2	20.8	25	35	37	36	56	26
5	70	M	OPLL	4	0	4	1.5	1.5	2	1	3	13	5	4	3	3	15	18.7	53.3	32.6	21	80	89	32	100	69
5	79	M	CSM	2	0	2	1	0.5	1	2	3	9.5	2	3	1	3	9	49.3	28.4	20.9	23	60	42	18	94	28
5	69	M	OPLL	2	-0.5	1.5	2	0.5	1	0.5	2	7.5	2	4	1	2	9	24.9	45	14.8	24	30	58	18	94	33
5	64	M	CSM	3	-0.5	2.5	1.5	0.5	2	0.5	1	8	5	3	1	2	11	30.4	40.1	37.2	26	60	79	36	75	34
5	73	F	CSM	3	-0.5	2.5	3	1	2	1	3	12.5	5	6	2	3	16	13.1	67.2	42.5	11	100	79	36	75	74
5	44	M	CSM	2	0	2	3	1	2	1.5	3	12.5	2	5	2	3	12	30.4	40.1	37.2	24	20	95	64	100	39
5	54	M	OPLL	3	0	3	2	1	1	1	1	9	4	4	2	2	12	19.7	38.6	46.4	20
5	42	M	CDH	3	0	3	3	1	0.5	0.5	3	11	4	6	2	3	15	60.1	57.3	20.4	9	100	95	55	94	43
5	77	M	CSM	4	-0.5	3.5	2.5	1	2	1.5	3	13.5	4	4	2	3	13	37.9	47.6	31.2	6	0	95	91	94	59
5	62	M	CSM	3	0	3	1	2	2	1	0	9	4	3	3	0	10	11.8	46.7	31.7	26	65	79	23	56	42	3	0	3	1.5	2	2	1.5	2	12	4	4	3	2	13	0.375	0.375
5	79	M	CSM	2	0	2	1	1	2	1	1	8	3	3	2	1	9	52.5	55	56.2	7	100	100	100	81	72	3	0	3	1.5	2	2	1.5	1	11	4	4	3	1	12	0.333333	0.333333
5	60	M	CSM	3	-2	1	4	1	2	2	3	13	4	7	2	3	16	42.9	48.5	43.1	7.8	100	74	100	94	68	3	-2	1	4	1.5	2	2	3	13.5	4	7	2	3	16	0.125	0
5	59	M	CSM	3	0	3	3	0	1	1	3	11	4	5	1	3	13	25.5	42.7	46	28	80	74	64	75	38	4	0	4	4	1.5	2	2	3	16.5	5	7	3	3	18	0.916667	1
5	59	M	CSM	3	0	3	2	1	2	2	2	12	3	4	2	2	11										4	0	4	3	1	2	2	3	15	4	6	2	3	15	0.6	0.571429
5	42	M	CSM	3	0	3	3	1	2	2	3	14	4	6	2	3	15	34.1	55.1	52.5	13	20	100	95	81	59	4	0	4	4	2	2	2	3	17	5	7	3	3	18	1	1
5	60	F	CSM	2	0	2	3	1	2	2	3	13	3	6	2	3	14										3	0	3	3	2	2	2	3	15	4	6	3	3	16	0.5	0.5
5	50	M	CSM	2	0	2	2	2	2	2	1	11	3	3	1	1	8	17.7	31.5	53.5	21	0	42	27	0	49	3	0	3	3	1.5	2	2	3	14.5	4	6	3	3	16	0.583333	0.8
5	48	M	OPLL	3	0	3	2	1	1	2	3	12	4	4	2	3	13	10.9	42.9	29.3	27	35	79	73	94	39	4	0	4	4	2	2	2	3	17	5	7	3	3	18	1	1
5	53	M	OPLL	3	0	3	3	1	2	1	3	13	4	5	2	3	14	19.4	52.5	65.5	10	55	89	91	94	47	4	0	4	4	1.5	2	1.5	3	16	5	7	2	3	17	0.75	0.75
5	69	M	CSM	3	0	3	3	1	2	2	1	12	4	5	1	1	11	41.6	41.7	33.7	18	35	53	68	38	29	3	0	3	4	1	2	2	3	15	4	6	2	3	15	0.6	0.571429
5	56	M	OPLL	3	0	3	3	1	2	2	3	14	4	6	2	3	15	51.5	59.3	34.8	13	65	68	73	100	72	4	0	4	4	1	2	2	3	16	5	6	2	3	16	0.666667	0.333333
5	42	M	CSM	3	0	3	3	1	1	1	3	12	4	6	2	3	15	55.8	45.6	34.7	12	100	95	73	100	72	4	0	4	4	1.5	1.5	1.5	3	15.5	5	7	2	3	17	0.7	0.666667
5	61	M	OPLL	4	0	4	2	1	1	1	2	11	5	4	2	2	13	26.8	44.7	19.8	18	85	95	59	75	30	4	0	4	3	1.5	2	1.5	2	14	5	5	2	2	14	0.5	0.2
5	47	M	CSM	4	0	4	3	1	2	2	2	14	4	6	2	2	14										3	0	3	3	1	2	2	2	13	4	6	2	3	15	-0.33	0.25
5	37	F	CSM	3	0	3	3	1	2	2	3	14	4	5	2	3	14	39.6	61.2	22.6	15	5	84	91	69	56	3	0	3	4	1	2	2	3	15	4	7	2	3	16	0.333333	0.5
5	61	M	OPLL	3	0	3	2	1	2	1	2	11	4	4	2	2	12	2.1	56.6	73.3	12	100	79	45	100	54	4	0	4	3	2	2	2	3	16	5	6	3	3	17	0.833333	0.833333
5	42	M	CDH	3	0	3	2	1	1	1	1	9	4	4	2	1	11					95	79	41	63	44	4	0	4	3	1	2	2	1	13	5	5	2	1	13	0.5	0.285714
5	60	M	OPLL	3	0	3	3	1	2	1	1	11	4	5	2	1	12				21.1	100	79	50	50	52	3	0	3	2	1	2	2	1	11	4	4	2	1	11	0	-0.166667
M: male, F: female, CSM: cervical spondylotic myelopathy, OPLL: ossification of the posterior longitudinal ligament, CDH: cervical disc herniation
